# Supplementary material for: Potential of HIV Self-Sampling to Increase Testing Frequency Among Gay, Bisexual, and Other Men Who Have Sex With Men, and the Role of Online Result Communication: Online Cross-Sectional Study
Source: J Med Internet Res. 2020 Nov 30;22(11):e21268. doi: 10.2196/21268 (PMC7735895; doi:10.2196/21268)
Supplement: Multimedia Appendix 2 [file jmir_v22i11e21268_app2.xlsx]

## Sheet: Hoja1
Proportion of participants who reported that HIV self-sampling would increase their testing frequency by relevant variables
	Denmark (N=320)	Germany (N=941)	Greece (N=503)	Portugal (N=531)		Romania (N=307)	Spain (N=2417)
	Prevalence (%)	Prevalence (%)	Prevalence (%)	Prevalence (%)		Prevalence (%)	Prevalence (%)
Age
>= 50	51.0204	55.2511	74	61.3861		75.7576	51.9789
25 - 49	59.7458	56.391	62.0321	69.0104		77.3913	55.244
< 25	65.7143	52.6316	60.7595	58.6957		77.2727	49.8039
Education
Non universitary education	67.5497	54.5283	69.697	70		79.8319	55.5556
Universitary education	51.1905	57.8431	59.7633	64.5455		75.5435	53.1724
Lives sex life with men…
Hiden / In total secrecy	70	66.8571	76.4706	79.8561		78.3784	63.8298
Discreetly	62.5	61.7978	60.251	63.8596		77.2152	58.1372
Openly	57.377	48.7952	45.7447	57.0093		73.6842	47.7477
Ppartners with unprotected anal intercourses (last 12 months)
>= 5	66.6667	62.9213	61.5385	75		95	63.6842
2 - 4	63.6364	65.3595	48.8372	77		91.8367	62.0968
1	53.9683	51.9231	62.931	63.7795		80.8219	54.6493
None	47.3684	52.549	64.5161	62.5		72.2222	49.1329
Number of HIV test (ever)
1	76.1905	58.5227	72.6316	80.4124		79.0698	64.876
2 - 5	60.6557	58.3893	71.9665	73.6626		79.2208	58.3042
6 - 9	57.8125	56.0811	50.7042	59.7701		87.0968	44.7644
>= 10	50	46.4706	40.8163	43.2692		55.5556	38.5749
Time since last HIV test
> 12 months ago	62.7273	63.1188	74.2647	80.5556		81.8182	64.2369
3 - 12 months ago	63.2	51.9288	61.5385	65.1261		82.906	51.2486
<= 3 months ago	48.8095	47.2081	55.9783	47.3214		59.4203	43.8625
